# Supplementary material for: The Hydradephaga (Coleoptera, Haliplidae, Gyrinidae, and Dytiscidae) fauna of Cape Breton Island, Nova Scotia, Canada: new records, distributions, and faunal composition
Source: Zookeys. 2019 Dec 9;897:49–66. doi: 10.3897/zookeys.897.46344 (PMC6914721; doi:10.3897/zookeys.897.46344)
Supplement: XML Treatment for Hydroporus nigellus [file zookeys.897.46344-treatment5.xml]

<!DOCTYPE tp:taxon-treatment
  PUBLIC "-//TaxonX//DTD Taxonomic Treatment Publishing DTD v0 20100105//EN" "tax-treatment-NSO.dtd">
<tp:taxon-treatment xmlns:tp="http://www.plazi.org/taxpub"><tp:treatment-meta><kwd-group><label>Taxon classification</label><kwd><named-content xmlns:xlink="http://www.w3.org/1999/xlink" content-type="kingdom">Animalia</named-content></kwd><kwd><named-content xmlns:xlink="http://www.w3.org/1999/xlink" content-type="order">Coleoptera</named-content></kwd><kwd><named-content xmlns:xlink="http://www.w3.org/1999/xlink" content-type="family">Dytiscidae</named-content></kwd></kwd-group><mixed-citation publication-type="journal"><person-group><name><surname>Alarie</surname><given-names>Yves</given-names></name></person-group><article-title>The <tp:taxon-name><tp:taxon-name-part taxon-name-part-type="clade">Hydradephaga</tp:taxon-name-part></tp:taxon-name> (<tp:taxon-name><tp:taxon-name-part taxon-name-part-type="order">Coleoptera</tp:taxon-name-part></tp:taxon-name>, <tp:taxon-name><tp:taxon-name-part taxon-name-part-type="family">Haliplidae</tp:taxon-name-part></tp:taxon-name>, <tp:taxon-name><tp:taxon-name-part taxon-name-part-type="family">Gyrinidae</tp:taxon-name-part></tp:taxon-name>, and <tp:taxon-name><tp:taxon-name-part taxon-name-part-type="family">Dytiscidae</tp:taxon-name-part></tp:taxon-name>) fauna of Cape Breton Island, Nova Scotia, Canada: new records, distributions, and faunal composition</article-title><source>Zookeys</source><day>09</day><month>12</month><year>2019</year><volume>897</volume><fpage>49</fpage><lpage>66</lpage><pub-id pub-id-type="doi">10.3897/zookeys.897.46344</pub-id></mixed-citation></tp:treatment-meta><tp:nomenclature><tp:taxon-name><object-id xmlns:xlink="http://www.w3.org/1999/xlink" content-type="arpha" xlink:type="simple">EE26D99C-2111-5607-8514-7DCA644B6C7E</object-id>
            <tp:taxon-name-part taxon-name-part-type="genus" reg="Hydroporus">Hydroporus</tp:taxon-name-part>
            <tp:taxon-name-part taxon-name-part-type="species" reg="nigellus">nigellus</tp:taxon-name-part>
          </tp:taxon-name><tp:taxon-authority>Mannerheim</tp:taxon-authority></tp:nomenclature><tp:treatment-sec sec-type="notes" id="SECID0EU5AI"><title>Notes.</title><p>This species is reported from only two specimens collected in Cape Breton County and Victoria County (samples C21, V28).</p></tp:treatment-sec><tp:treatment-sec sec-type="habitat" id="SECID0EZ5AI"><title>Habitat.</title><p>These beetles are common in small pools with dense emergent vegetation. The two specimens collected in Cape Breton Island were from a sphagnum bog and a eutrophic pool besides a river.</p></tp:treatment-sec><tp:treatment-sec sec-type="distribution" id="SECID0E55AI"><title>Distribution in the Maritime Ecozone.</title><p>Prior to this study, this species had only been reported from the neighboring province New Brunswick (<xref ref-type="bibr" rid="B14">Larson et al. 2000</xref>; <xref ref-type="bibr" rid="B5">Bousquet et al. 2013</xref>). The North American range of this Holarctic species includes most of the boreal zone and extends north to the southern arctic (<xref ref-type="bibr" rid="B14">Larson et al. 2000</xref>).</p></tp:treatment-sec><ref-list><ref id="B14"><mixed-citation xmlns:xlink="http://www.w3.org/1999/xlink" xlink:type="simple"><person-group><name name-style="western"><surname>Larson</surname><given-names>DJ</given-names></name><name name-style="western"><surname>Alarie</surname><given-names>Y</given-names></name><name name-style="western"><surname>Roughley</surname><given-names>RE</given-names></name></person-group> (<year>2000</year>) <source>Predaceous Diving Beetles <tp:taxon-name><tp:taxon-name-part taxon-name-part-type="order">Coleoptera</tp:taxon-name-part></tp:taxon-name>: <tp:taxon-name><tp:taxon-name-part taxon-name-part-type="family">Dytiscidae</tp:taxon-name-part></tp:taxon-name> of the Nearctic Region, with Emphasis on the Fauna of Canada and Alaska.</source><publisher-name>NRC Research Press</publisher-name>, <publisher-loc>Ottawa</publisher-loc>, <size units="page">982 pp</size>.</mixed-citation></ref><ref id="B5"><mixed-citation xmlns:xlink="http://www.w3.org/1999/xlink" xlink:type="simple"><person-group><name name-style="western"><surname>Bousquet</surname><given-names>Y</given-names></name><name name-style="western"><surname>Bouchard</surname><given-names>P</given-names></name><name name-style="western"><surname>Davies</surname><given-names>AE</given-names></name><name name-style="western"><surname>Sikes</surname><given-names>D</given-names></name></person-group> (<year>2013</year>) <source>Checklist of Beetles (<tp:taxon-name><tp:taxon-name-part taxon-name-part-type="order">Coleoptera</tp:taxon-name-part></tp:taxon-name>) of Canada and Alaska. Pensoft Series Faunistica No.</source><publisher-name>109</publisher-name>, <publisher-loc>Sofia-Moscow</publisher-loc>, <size units="page">402 pp</size>. <ext-link xlink:type="simple" ext-link-type="doi" xlink:href="10.3897/zookeys.360.4742">https://doi.org/10.3897/zookeys.360.4742</ext-link></mixed-citation></ref></ref-list></tp:taxon-treatment>
